# Supplementary material for: Recombination Events Shape the Genomic Evolution of Infectious Bronchitis Virus in Europe
Source: Viruses. 2021 Mar 24;13(4):535. doi: 10.3390/v13040535 (PMC8063831; doi:10.3390/v13040535)
Supplement: Supplementary file 1 [file viruses-13-00535-s001.zip]

Archive with 2 entries (2 files):
- Supplementary File S1.pdf
- Supplementary File S2.pdf
